# Supplementary material for: Consensus Recommendations for Nutritional Intervention in Pediatric Oncology (Ages 4–18 Years) on Behalf of the Romanian Society of Pediatric Hematology and Oncology and the Romanian Society of Pediatric Gastroenterology, Hepatology and Nutrition
Source: Nutrients. 2026 Jun 11;18(12):1889. doi: 10.3390/nu18121889 (PMC13305020; doi:10.3390/nu18121889)
Supplement: Supplementary file 1 [file nutrients-18-01889-s001.zip]

Archive with 1 entries (1 files):
- nutrients-4348779-supplementary.pdf
